# Supplementary material for: Correlation between clinical presentations, radiological findings and high risk histopathological features of primary enucleated eyes with advanced retinoblastoma at Queen Sirikit National Institute of Child Health: 5 years result
Source: PLoS One. 2022 Jul 20;17(7):e0270362. doi: 10.1371/journal.pone.0270362 (PMC9299328; doi:10.1371/journal.pone.0270362)
Supplement: S1 Data — (XLSX) [file pone.0270362.s001.xlsx]

## Sheet: Sheet1
Enuc eye	AGE(MO)	Gender	PRESENT	Uni/Bilat	LATERALITY	CT /MRI FINDING	CHEMO	ON LENGTH (cm in LENGTH/DIAMETER)	GROSS, SIZE (cm)	ROSETTES	PSEUDOROSETTES	UNDIFFERENTIATED TYPE	CALCIFICATION	NECROSIS	HEMORRHAGE	AC INVOLVED	VITREOUS SEEDING	CHOROIDAL INVASION	OPTIC NERVE INVASION	MERGIN FREE	REMARK
1	23	F	LEUKOCORIA	U	L	MRI:LOBULATED HETEROGENOUS ENHANCING MASS1.6X1.4X1.5 CM,EXTENSE PROXIMAL OPTIC DISC(BLURR DISC),NORMAL CORNEA, AC DEPTH	Y,QSNICH	04./0.4	LIGHT BROWN MASS, 2.3X2.3X1.9	HW,FW,MODERATE DIFF	N	N	N	Y	N	N	N	Y,3.5MM	N	Y	BLURR DISC IN MRI, PRE LAMINAR INVASION IN PATHO,CHOROIDAL INVASION, MRI:EXTENSE PROXIMAL OPTIC DISC(BLURR DISC)
2	12	M	LEUKOCORIA	U	L	CT:CALCIFY	Y	0.8/0.3	GRAY WHITE MASS, 1.8X1X1	ROSETTE,DIFF	N	N	N	N	N	N	N	N	N	Y	pT2a
3	24	F	UVEITIS,HYPOPEON,AC CELL4+,PLASMOID	U	L	CT:ENHANCING MASS,CALCIFICATION 1.0X0.7CM	Y	0.3/-	GRAY WHITE PAPILLARY MASS, 1X0.9X0.7	RARE ROSETTE	N	POORLY DIFF	Y	N	N	Y	N	N	N	Y	ENDOPHYTIC,RD
4	2	F	LEUKOCORIA	B	B(L-ENUCLEATED,R-TTT)	NOT DONE	Y	0.6/0.3	YELLOW MASS, 1.8X1.8X1.7	NO DATA			N							Y	NO MICROSCOPIC REPORT
5	22	M	LEUKOCORIA	U	L	NOT DONE	Y	0.7/0.4	GRAY WHITE MASS, 2.2X2.2X1.8	HW,MODERATE DIFF	N	N	Y	Y	N	N	N	N	N	Y	ENDOPHYTIC,RD
6	34	F	LEUKOCORIA	U	R	NOT DONE	N	1.3/0.4	GRAY WHITE MASS, 2X1.5X1	FLEURETTE	N	N	N	Y	N	N	N	N	N	Y	pT1
7	4	F	LEUKOCORIA	U	R	MRI:1.5X1.2 CM INTRAOCULAR MASS,HETEROGENEOUS ENHANCE,RD WITH SUBRETINAL HEMORRHAGE	Y	0.5/0.3	YELLOW WHITE MASS, 1.4X1.3X1.3	HW,FW	N	N	Y	Y	N	N	N	N	N	Y
8	39	F	LEUKOCORIA	U	R	NOT DONE	Y,CHONBURI	1.7/0.4	WHITE MASS, 2X1.8X1.2	ROSETTE	N	POORLY DIFF	N	N	N	N	N	N	Y	Y	pT2a,POST LAMINAR
9	25	M	LEUKOCORIA,2 GLAUCOMA	U	L	MRI:INTRAOCULAR MASS 1.3X1.6CM, HETEROGENOUS ENHANCEMENT,PARTIAL CALCIFY(HYPOINTESE SINAL)	Y,SURATTHANI	2.0/0.3	GRAY WHITE PAPILLARY MASS, 1.7X1.5X1.5	FW,HW	N	POORLY DIFF	N	Y	N	N	N	N	Y	Y	pT3a, post laminar ON invasion, RD, MRIไม่อ่านON DETAIL
10	46	M	LEUKOCORIA,2 GLAUCOMA	U	L	CT:CALCIFY	Y,SAPPASIT	1.6/0.3	LIGHT BROWN MASS, 2.2X2.0X2.0	NO	N	POORLY DIFFERENTIATE	N	Y	N	N	Y	Y	Y	N	pT4a Pnx, not free margin, NO IMAGING
11	8	M	LEUKOCORIA	U	L	CT:1.4X1.1 CM CALCIFY MASS,RD WITH SUBRETINAL FLUID	N	1.3/0.2	GRAY WHITE MASS, 1.7X1.5X1.0	NO	N	UNDIFFERENTIATE	N	Y	Y	N	N	N	N	Y
12	4	F	LEUKOCORIA	U	L	MRI:1.3X1.0 INTRAOCULAR MASS, CALCIFICATION MASS, TOTAL RD WITH SUBRETINAL HEMORRHAGE,MILD BULGING POST WALL,FOCAL LOSS NORMAL ENHANCE OF CHOROID POSTERIOR. CHOROIDAL INVASION AND PRELAMINAR ON INVOLVED CAN NOT BE EXCLUDED	Y,QSNICH	0.3/0.2	WHITE MASS, 2.3X1.8X1.3	FW	N	UNDIFFERENTIATE	N	Y	Y	N	N	Y	N	Y	MRI:CHOROIDAL INVASION AND PRELAMINAR ON INVOLVED
13	1	M	LEUKOCORIA	B	L	MRI NO OFFICIAL	Y,SARABURI	1.0/0.2	WHITE MASS, 1.5X1.3X1.3	HW	N	POORLY DIFF	N	Y	N	N	N	N	N	Y	pT1 pNX
14	43	F	LEUKOCORIA,HYPOPEON,MASS IN AC,2 GLAU	U	R	MRI: LOBULATED MILD ENHANCING MASS, MAX THICKNESS 7MM, RD,THIN ENHANCING LESION ALONG OR JUST ANT TO LENS, TUMOR INVOLVED?	Y,SARABURI	1.0/0.3	GRAY WHITE MASS, 2.0X1.8X1.8	NO	N		N	Y	N	Y	Y	Y	N	Y	MITOSIS FREQUENT SEEN, NOT IDENTIFIED ROSETTE FORMATION, IRIS INVOLVED, MRI: AC INVOLVED
15	2	M	LEUKOCORIA, ORBITAL CELLULITIS	U	L	CT: HYPERDENSE MASS AND HYPOINTESE CALCIFY,SOFT TISSUE SWELLING LEFT EYELID AND ANTEROTEMPORAL AREA	Y,CHULA	0.6/0.3	GRAY WHITE MASS, 1.6X1.5X1.3				N	Y	N	N	N	N	N	Y	DIFFUSE TUMOR NECROSIS, NO RESIDUAL MALIGNANT CELLS, pT1
16	33	M	LEUKOCORIA,2 GLAUCOMA	U	R	MRI: MIXED INTRAOCULAR SIGNAL INTENSITY, INTRAOCULAR MASS 1.4X1.5CM WITH HEMORRHAGE INSIDE	Y,SIRIRAJ	1.0/-	WHITE MASS, 2.3X2X1.5			UNDIFFERENTIATE	N	Y	N	N	N	N	N	Y	EUA 1 TIMES, THEN CMT+EUA AT SIRIRAJ
17	24	M	LEUKOCORIA, XT	U	L	MRI: LOBULATED ENHANCING MASS WITH RESTRICT DIFFUSION,10.3X14.7X10.7MM SUPERIOR-POSTERIOR ASPECT OF GLOBE, SUBRETINAL HEMORRHAGE AND RD MEDIAL-INFERIOR OF GLOBE,NO ON INVOLVED	Y	1.8/0.3	GRAY WHITE MASS, 1.6X1.4X1	FW,FLEURETTES	N	UNDIFFERENTIATE	N	Y	N	N	N	N	N	Y	pT1
18	64	M	UVEITIS, AC CELL, MASS IN AC,XT,CATARACT,2 GLAU,PS	U	R	MRI: SLIGHT ENLARGR RT GLOBE, ENHANCING SOFT TISSUE 1.4X1.5X1.7 CM, MILD ENHANCED THICKNESS OF POST SCLERA, HYPERINTENSE T2W AT RT ON WITHOUT ABNORMAL ENHANCE OR NODULE SUSPECT ON INVOLVED SUGGEST ON NEUROPATHY	Y,QSNICH	1.8/0.3	GRAY WHITE MASS, 2.3X2.3X2	FW,HW		POORLY DIFF	Y	N	N	Y	N	N	Y	Y	POST LAMINAR INVASION, MRI : HYPERINTENSE ON, NO ENHANCEอ่านเป็น ON NEUROPATHY
19	23	M	LEUKOCORIA	U	R	CT: HYPERDENSE MASS WITH TINY CALCIFICATION,DIAMETER 1 CM IN MEDIAL WALL OF RT GLOBE WITH EQUIVOCAL INVOLVED ADJACENT SCLERA	N	2.0/0.3	GRAY WHITE MASS, 1.5X1.4X1.4	FW		UNDIFFERENTIATE	N	Y	N	N	N	N	N	Y
20	14	F	LEUKOCORIA,STRABISMUS	U	R	MRI:HETEROGENOUS ENHANCING MIX ISO-HYPOINTENSE T1/T2 INTRAOCULAR MASS, 1.3X1.3 CM, NO SCLERA,ON INVASION, RESTRICT DIFFUSION AND DARK T2GRE, REPRESENT PACK CELL TUMOR AND CALCIFY COMPONENT,COMPATIBLE WITH RB	N	1.3/0.3	WHITE MASS, 1.8X1.8X1.5	FW		UNDIFFERENTIATE	N	Y	N	N	N	N	N	Y	PRELAMINAR INVASION
21	22	M	LEUKOCORIA,MASS IN AC	U	R	MRI:NORMAL SIZE GLOBE,SUBRETINAL HEMORRHAGE, DISLOCATION LENS, LOBULATED HETEROGENOUS ENHANCING MASS1.4X1.3X1.5CM, ON INVOLVED,SMALL ARTIFACT SUSPECTED CALCIFY	N	1.8/0.8	YALLOW MASS WITH CALCIFY, 1.8X1.7X1.3				Y	Y	N	Y	N	N	N	Y	TOTAL NECROSIS LESION WITH CALCIFY, CHRONIC INFLAMMATION WITH FIBROBLASTIC PROLIFERATION OF CHOROID COMPATIBLE WITH REGRESSION OF TUMOR WITH PHTHISIS EYE , MRI: ON INVOLVED
22	11	F	LEUKOCORIA	U	R	MRI:LOBULATED ENHANCING MASS WITH RESTRICTED DIFFUSION1.3X1.6X1.4(>50% OF GLOBE),DARK T2GRE REPRESENT CALCIFICATION COMPONENT,ENHANCING GLOBE WALL AND RETRORBITAL FAT AND FAT STAND REPRESENT TUMOR INVOLVEMENT, ENHANCING POST LAMINAR AND INTRAORBITAL SEGMENT OF RT ON, ANTERIOR SCLERA AND CONJUNCTIVA THICKENING AND ENHACE IS SEEN	Y	1.5/0.2	BROWN OPAQUE WHITE MASS, 2.1X2.0X1.8				N	Y	N	N	N	N	N	Y	TUMOR NECROSIS 90%, MRI R/O EOE
23	27	F	LEUKOCORIA,2 GLAUCOMA	U	L	MRI: LOBULATED ISOINTENSEITY ON T2W WITH RESTRICTED DIFFUSION,1.3X1.8X1.9 CM ,ON INVOLVED SUSPECTED	Y,CHONBURI	1.4/0.3	WHITE MASS, 2.0X2.0X1.6			UNDIFFERENTIATE	N	Y	N	N	Y	N	Y	Y	POST LAMINAR INVASION, MRI ON INVOLVED
24	41	F	LEUKOCORIA,2 GLAUCOMA	U	L	MRI:ENHANCING MASS OCCUPYING ENTIRE GLOBE 1.61.9X1.7CM, NORMAL SIZE GLOBE, ON INVOLVED,WITHOUT EXTRAOCULAR EXTENSION	Y,QSNICH	0.6/0.3	WHITE MASS, 2.0X2.0X1.8			UNDIFFERENTIATE	N	Y	Y	N	Y	Y	Y	Y	VIT,CHOROID,SCLEAR,POST LAMINA INVASION, MRI: ON INVOLVED
25	11	M	PROPTOSIS,ORBITAL CELLULITIS,2 GLAU	B	R-ENUC,L-CRYO	CT NO OFFICIAL, CALCIFY ชัด	Y,NAKHONSAWAN	2.0/0.4	WHITE MASS, 1.8X1.5X1.3	FW,FLEURETTES			N	Y	N	N	N	N	N	Y	PRELAMINAR INVASION
27	33	M	LEUKOCORIA	U	L	NOT DONE	Y,QSNICH	1.8/0.3	GRAY WHITE MASS, 2.0X2.0x1.3	HW			N	Y	N	N	N	Y	N	Y	MASSIVE CHOROIDAL INVASION, TUMOR COMPOSE SOLID SHEET,TRABECULAE, NEST OF SMALL BLUE CELL WITH SCAT]NT CYTOPLASM
28	33	F	LEUKOCORIA,CATARACT,BAND K, PS	U	L	MRI: WELL DEFINED MILDLY ENHANCING T1-ISO, MILD HYPOSIGNAL/T2-ISO TO MILD HYPOSIGNAL INTRAOCULAR LESION AT MEDIAL ASPECT OF LEFT GLOBE, 1.3X1.5X1.2CM, PROBABLE ON INVOLVED, CALCIFICATION, MILD ENLARGE GLOBE,SUSPECT INTRAORBITAL ON	N	1.5/0.2	GRAY WHITE MASS, 1.5X1.5X1.4			UNDIFFERENTIATE	Y	Y	N	N	N	N	N	Y	PATHO: NO ON INVOLVED,MRI SUSPECT ON,INTRAORBIT INVOLVED
29	32	M	LEUKOCORIA	U	L	CT:HYPERDENSE MASS WITH TINY CALCIFY, OCCUPYING ALMOST LEFT GLOBE(NO DATA ON ON,EXTRAOCULAR)	Y,NAKHONSAWAN	1.8/0.4	GRAY WHITE MASS, 2.0X1.8X1.5			UNDIFFERENTIATE	Y	Y	N	N	N	N	Y	Y	POST LAMINAR INVASION, CT: NO ON DETAIL
30	18	F	LEUKOCORIA,STRABISMUS	U	L	CT:MILD ENHANCING HYPERDENSE MASS WITH DYSMORPHIC CALCIFY,1X1.3X1.5	Y,CHULA	0.7/0.3	GRAY WHITE MASS, 1.7X1.4X1.4			UNDIFFERENTIATE	N	Y	N	N	N	N	N	Y	PRELAMINAR INVASION
31	6	F	LEUKOCORIA,2 GLAUCOMA,MEGALOCORNEA	U	L	MRI:LOBULATED ENHANCING MASS 1.6X1.3X1.2,FLUID LEVEL SUSPECT VH	N	1.2/0.3	GRAY WHITE MASS, 1.8X1.7X1.5	FW		UNDIFFERENTIATE	N	Y	N	N	N	N	N	Y	PRELAMINAR INVASION
32	31	M	LEUKOCORIA	U	R	MRI: HOMOGENEOUS ENHANCING MASS,CALCIFY,1.9X1.7X2.0	N	1.9/0.3	WHITE MASS, 2.5X2.2X1.9	ROSETTE			N	N	N	N	N	N	N	Y	pT1
34	23	M	LEUKOCORIA,2GLAU	U	R	CT: 1.7X1.5 CALCIFIED ENHANCING MASS	Y,CHONBURI	1.0/0.4	MASS,2.1	FW		UNDIFFERENTIATE	N	Y	N	N	N	N	Y	N	POST LAMINAR INVASION
35	28	F	LEUKOCORIA	U	R	CT:NORMAL GLOBE,DENSE VITREOUS,ILL-DEFINED DENSE MASS WITH CALCIFY AT INFERIOR ASPECT, ON NO ENHANCE,EXTRAOCULAR INTACT	Y,KORAT		MASS, 2.0							N	Y	Y	Y	Y	CHOROIDAL,SCLERA,POSTLAMINAR INVASION, CT NO ON/EXTRAOCULAR INVOLVED
